# Supplementary material for: Flow Cytometric Analysis and Sorting of Murine Enteric Nervous System Cells: An Optimized Protocol
Source: Int J Mol Sci. 2025 May 18;26(10):4824. doi: 10.3390/ijms26104824 (PMC12112686; doi:10.3390/ijms26104824)
Supplement: Supplementary file 1 [file ijms-26-04824-s001.zip]

Archive with 1 entries (1 files):
- ijms-3544777-supplementary.pdf
